# Supplementary material for: Nocebo effects in long-term health conditions: a systematic review of experimental studies
Source: Front Psychiatry. 2026 May 8;17:1752434. doi: 10.3389/fpsyt.2026.1752434 (PMC13194134; doi:10.3389/fpsyt.2026.1752434)
Supplement: Supplementary file 4 [file Table4.xlsx]

## Sheet: Sheet1
Study	LTC population	Sample characteristics	Experimental design (detailed)	Nocebo induction procedure (operational detail)	Control/comparator	Outcome measures (exact instruments)	Statistical tests reported	Inferential statistics (exact values)	Effect sizes reported	Moderator analyses (tests + results)	Structured study summary
Atmaca et al., 2018 [X]	Psychiatric outpatients receiving psychotropic medication	N = 116; Mean age = 38.1 (11.9); 74% female	Non-randomised parallel-group; informed vs uninformed; 1-month follow-up	Structured verbal disclosure of medication side effects prior to treatment initiation	Uninformed group (no detailed disclosure)	UKU Side Effect Rating Scale; medication discontinuation at 1 month	Independent t-test; χ²; ANCOVA	UKU total score: t = 2.29, p = .024; Discontinuation: χ² = 4.63, p = .031; ANCOVA covariates all p > .05	None reported	Age, gender, education, SES, diagnosis, medication class tested in ANCOVA; none significant	Verbal disclosure of medication side effects was compared with non-disclosure in psychiatric outpatients initiating psychotropic medication. The uninformed group reported significantly higher UKU side-effect scores and higher discontinuation rates. No demographic or clinical moderators were significant. Standardised effect sizes were not reported.
Barth et al., 2021 [X]	Adults with chronic low back pain	N = 152; Mean age = 39.5 (12.5); 65.8% female	Randomised, single-blind 2 × 2 factorial clinical trial (treatment expectancy × adverse side-effect briefing) prior to minimal acupuncture; longitudinal follow-up	Verbal and written pretreatment briefings manipulating treatment effectiveness and side-effect expectations	Neutral expectancy and neutral side-effect briefing conditions	Pain intensity (NRS); adverse side-effect reporting; Expectation for Treatment Scale (ETS)	ANCOVA; longitudinal zero-inflated negative binomial regression	Side-effect ratio (intense vs regular briefing): 1.31 (95% CI 0.94–1.82), p = .11; No significant expectancy effects on pain (all p > .05)	None reported	Optimism, pessimism, perceived sensitivity to medicines, prior acupuncture experience, gender; none significant	Expectancy and side-effect briefings were experimentally manipulated prior to acupuncture in chronic low back pain. Intense side-effect briefing descriptively increased reporting but did not reach statistical significance. No significant effects were observed on pain outcomes. Psychological traits and gender did not moderate nocebo effects. Standardised effect sizes were not reported.
Ciaramella et al., 2013 [X]	Adults with chronic pain (mixed aetiology)	N = 86; Mean age = 48.6 (12.4); 67% female	Single-group experimental study with repeated sham stimulation steps; 6-month follow-up of clinical pain	Participants were told electric current would increase across steps; stimulation was sham	No true control condition (within-subject progression across steps)	Pain ratings during sham stimulation (VAS); Cold pain threshold and tolerance; 6-month pain intensity (NRS); SCL-90; Illness Behaviour Questionnaire	Repeated-measures ANOVA; ANCOVA; multiple regression	Pain increased across steps: F = 9.81, p < .0001; 43% classified as nocebo responders; Regression predicting 6-month pain: R² = 0.60; Psychological predictors significant at p < .05	R² reported (0.60 for clinical pain model); no η² or Cohen’s d	Gender, pain diagnosis, somatosensory amplification, hypochondriasis, disease conviction, somatisation, distress, life control, social support; several psychological variables significant; gender moderated some associations	Sham electrical stimulation paired with suggestion of increasing intensity induced pain escalation in 43% of chronic pain participants. Pain significantly increased across stimulation steps. Psychological traits, including somatosensory amplification and hypochondriasis, were associated with greater nocebo magnitude. A regression model predicting 6-month pain explained 60% of variance. Standardis…
Colagiuri et al., 2013 [X]	Adults receiving first-time chemotherapy for cancer	N = 91; Mean age = 60.5 (12.4); 57% female	Randomised between-subjects design; expectancy assessment vs control prior to chemotherapy; prospective symptom follow-up	Participants completed expectancy assessment regarding chemotherapy side effects prior to treatment (vs no expectancy assessment)	No expectancy assessment condition	Chemotherapy-related side-effect checklist; nausea severity; appetite loss; sadness ratings	Logistic regression; linear regression (covariate-adjusted for age, gender, baseline symptoms)	Nausea occurrence: OR = 3.19, p = .06; Appetite loss occurrence: OR up to 9.56, p < .05; Multiple regression coefficients significant at p < .05	Odds ratios reported; no Cohen’s d or η²	Age and gender included as covariates; no interaction tests; expectancy significantly predicted several symptom outcomes	Expectancy assessment prior to chemotherapy was compared with no assessment. The manipulation did not significantly increase overall side-effect incidence, but higher pretreatment expectancies predicted greater nausea, appetite loss, and sadness. Odds ratios up to 9.56 were reported for some outcomes. No interaction-based moderator analyses were conducted.
Gröschel et al., 2025 [X]	Women with breast cancer receiving first-time AC chemotherapy	N = 27 analysed; Mean age = 48.4 (11.5); 100% female	Pilot 2 × 2 randomised factorial design (nocebo-alleviating video × clinician-expressed empathy); pre–post assessment	Video-based information designed to mitigate nocebo expectations; clinician-expressed empathy manipulation prior to chemotherapy	Standard care information condition	State anxiety (STAI); chemotherapy-related side-effect expectations and experiences	Planned linear mixed models; descriptive statistics only (no inferential testing due to small sample)	No inferential statistics reported; descriptive means only	None reported	No moderator analyses conducted	A pilot factorial trial examined video-based nocebo-alleviating information and clinician-expressed empathy in women undergoing chemotherapy. Due to small sample size, inferential analyses were not conducted. Descriptive results suggested trends in anxiety and side-effect expectations but no formal statistical testing or moderator analyses were reported.
Heller et al., 2015 [X]	Adults with and without self-reported asthma (analogue medication scenario)	N = 690; Mean age = 36.2 (12.8); 65.7% female	Randomised online analogue experiment; factorial manipulation of medication efficacy and side-effect frequency in patient information leaflets	Participants read fictitious medication leaflet varying efficacy and side-effect information; symptom attribution subsequently assessed	Alternative leaflet framing conditions	Headache occurrence; attribution of headache to medication; intention to discontinue; Beliefs about Medicines Questionnaire	Logistic regression (univariate and hierarchical multivariable models)	Misattribution predicting discontinuation: OR = 8.02 (95% CI 4.69–10.69), p < .001; Multivariable models ORs up to 3.07, p < .05; Age inversely associated (p < .05)	Odds ratios reported; no Cohen’s d or η²	Age, gender, asthma diagnosis, medication beliefs, negative affect; medication beliefs significant; age significant; no interaction with asthma diagnosis	An analogue medication scenario manipulated side-effect information in patient leaflets. Approximately one quarter of participants misattributed headache to the fictitious medication. Misattribution strongly predicted intention to discontinue (OR = 8.02). Medication beliefs significantly predicted both misattribution and discontinuation. No standardised effect sizes were reported.
Jaén & Dalton, 2014 [X]	Adults with moderate persistent asthma	N = 17; Mean age = 38.5 (12.5); 47% female	Between-subject laboratory experiment; identical odor stimulus framed as “asthmogenic” vs “therapeutic”	Verbal framing of inert odor as harmful (asthmogenic) vs beneficial (therapeutic)	Therapeutic framing condition	Exhaled nitric oxide (FeNO); spirometry (FEV1); Asthma Symptom Checklist (ASC)	ANOVA; repeated-measures ANOVA; correlation analysis	FeNO increase in asthmogenic condition: F(1,13) = 9.93, p < .007; No significant spirometry changes (p > .05); ASC symptom differences not statistically significant	No standardised effect sizes reported	Trait positive affect; trait negative affect; no significant moderator effects	An identical odor was framed as either harmful or therapeutic in adults with asthma. Harmful framing significantly increased airway inflammation (FeNO) without altering spirometry. Subjective symptom ratings showed non-significant trends. Trait affect did not moderate the effect. No standardised effect sizes were reported.
Keitel et al., 2013a [X]	Tremor-dominant Parkinson’s disease with chronic STN-DBS	N = 24; Mean age = 64.2 (7.8); 21% female	Within-subject repeated-measures design; three expectancy conditions (nocebo, placebo, neutral) under identical DBS settings; MedON and MedOFF states assessed	Verbal suggestion of motor worsening (nocebo) vs improvement (placebo) vs neutral information prior to testing	Neutral expectancy condition	Resting tremor (accelerometry); bradykinesia measures; verbal fluency	Repeated-measures ANOVA; Friedman tests; post hoc comparisons	No significant group-level nocebo effects on tremor or bradykinesia (all p > .05); responder subgroup showed tremor increase up to +39% (MedON) and +95% (MedOFF) descriptively	No standardised effect sizes reported	Disease duration, levodopa equivalent dose, DBS duration, state anxiety, trait anxiety, medication beliefs, expectancy ratings; none significantly distinguished responders	Verbal suggestion of motor worsening was compared with placebo and neutral conditions in tremor-dominant Parkinson’s disease. No significant group-level nocebo effects were observed. A responder subgroup showed descriptive tremor increases. No demographic or psychological moderators significantly predicted response. No standardised effect sizes were reported.
Keitel et al., 2013b [X]	Hypokinetic–rigid Parkinson’s disease with chronic STN-DBS	N = 24; Mean age = 62.8 (9.3); 50% female	Within-subject repeated-measures design; three expectancy conditions (nocebo, placebo, neutral) under identical DBS settings; MedON and MedOFF states assessed	Verbal suggestion of motor impairment (nocebo) vs improvement (placebo) vs neutral prior to motor testing	Neutral expectancy condition	Proximal motor performance (diadochokinesia); MDS-UPDRS III; distal motor tasks	Repeated-measures ANOVA; paired t-tests; correlation analyses	Expectancy effect on proximal motor performance (MedOFF): F(2,46) = 5.24, p < .01; Placebo vs nocebo difference significant (p < .05); Distal motor outcomes not significant (p > .05)	No standardised effect sizes reported	Disease duration, levodopa equivalent dose, DBS duration, state anxiety, trait anxiety, medication beliefs, expectancy ratings; disease duration inversely correlated with placebo response (p < .05); other variables not significant	Verbal suggestion of motor impairment significantly reduced proximal motor performance in hypokinetic–rigid Parkinson’s disease during MedOFF testing. Distal motor tasks were unaffected. Disease duration was inversely associated with placebo responsiveness. No psychological or demographic moderators significantly predicted nocebo magnitude. Standardised effect sizes were not reported.
Malfliet et al., 2018 [X]	Adults with chronic mechanical neck pain	N = 83; Mean age = 36.6 (9.4); 61% female	Three-arm randomised clinical trial; positive vs neutral vs negative expectation prior to physical therapy; repeated measures across sessions	Verbal framing inducing negative treatment expectations (nocebo condition) vs neutral vs positive framing	Neutral and positive expectancy conditions	Pain intensity (VAS); Neck Disability Index; pressure pain thresholds; salivary cortisol	Repeated-measures ANOVA; correlation analyses	Group × time interaction for pain intensity: p < .001; Pressure pain thresholds significantly differed between groups (p < .05); Cortisol changes significant in neutral and negative groups (p < .05); Correlations between cortisol and pain change non-significant (p > .05)	No standardised effect sizes reported	No formal moderator testing; correlations between cortisol and pain/disability examined and non-significant	Negative expectation framing prevented improvement in pain intensity relative to neutral and positive framing in chronic neck pain. Pressure pain thresholds and cortisol responses differed between groups. No significant associations were observed between cortisol changes and clinical pain or disability. Standardised effect sizes were not reported.
Napadow et al., 2015 [X]	Adults with atopic dermatitis (chronic itch)	N = 14; Mean age = 25.4 (9.1); 57% female	Within-subject experimental fMRI study; allergen-labeled saline vs open saline control; counterbalanced design	Inert saline described as allergen to induce itch expectancy (nocebo)	Open saline application without allergen framing	Itch intensity (NRS); BOLD activation (dlPFC, caudate, inferior parietal sulcus)	Repeated-measures ANOVA; general linear model (fMRI); correlation analysis	Nocebo vs control itch ratings: p < .05; Expectancy–itch correlation: r = .63, p < .05; Significant BOLD activation differences at p < .05 (cluster-corrected)	Correlation coefficient reported (r = .63); no η² or Cohen’s d	Expectancy ratings and gender examined; expectancy significantly correlated with itch intensity (p < .05); gender not significant	Saline framed as an allergen significantly increased itch intensity and modulated prefrontal and striatal brain activation in individuals with atopic dermatitis. Expectancy ratings were positively correlated with itch magnitude (r = .63). Gender did not moderate effects. Standardised effect sizes beyond correlation coefficients were not reported.
Sertkaya & Özkaya, 2019 [X]	Men with benign prostatic hyperplasia initiating silodosin	N = 120; Mean age = 63.2 (4.4); 0% female	Randomised parallel-group clinical study; informed vs uninformed about sexual side effects; follow-up during treatment	Verbal disclosure of potential sexual adverse effects (nocebo condition) prior to medication initiation	Uninformed group (no disclosure of sexual side effects)	Incidence of reduced semen volume; erectile function (IIEF); prostate volume	χ² test; independent t-tests	Reduced semen volume: 43.3% (informed) vs 13.3% (uninformed), p < .001; No significant differences in erectile function scores (p > .05)	None reported	Age, baseline erectile function, prostate volume examined descriptively; no formal moderator interaction testing reported	Verbal disclosure of potential sexual side effects significantly increased reporting of reduced semen volume in men treated for benign prostatic hyperplasia. No differences were observed in erectile function scores. No moderator analyses or standardised effect sizes were reported.
Vase et al., 2003 [X]	Women with irritable bowel syndrome (IBS)	N = 13; Mean age = 30.0 (13.0); 100% female	Within-subject repeated-measures experimental design; five expectancy conditions (placebo, nocebo, neutral, and combinations) during rectal distension testing	Verbal suggestion that inert rectal lubricant would increase pain (nocebo condition) prior to visceral stimulation	Neutral expectancy condition	Visceral pain intensity and unpleasantness (VAS); cutaneous pain ratings	Repeated-measures ANOVA; post hoc comparisons	Significant condition effects for visceral pain intensity and unpleasantness (p < .05); nocebo condition significantly increased pain ratings relative to neutral (p < .05)	η² values reported for condition effects (moderate to large range)	No moderator analyses conducted	Verbal suggestion that an inert lubricant would increase pain significantly elevated visceral pain intensity and unpleasantness in women with IBS. η² values indicated moderate to large condition effects. No demographic or psychological moderators were examined.
